# Supplementary material for: Nesting and foraging behavior of Xylocopa valga in the Ejina Oasis, China
Source: PLoS One. 2020 Jul 9;15(7):e0235769. doi: 10.1371/journal.pone.0235769 (PMC7347186; doi:10.1371/journal.pone.0235769)
Supplement: S1 File — (XLSX) [file pone.0235769.s001.xlsx]

## Sheet: Female
Wing expanse	Body length	Head width	Mesothorax width	Head length	Proboscis length
44.25	23.69	6.84	8.25	5.43	6.87
44.49	22.38	6.87	7.35	6.24	7.66
46.26	24.16	6.96	7.41	5.15	7.9
45.39	24.7	6.77	7.95	5.88	8.03
43.29	21.77	5.89	7.11	4.89	6.89
43.52	23.64	5.9	6.87	4.93	7.65
41.03	20.04	5.59	6.19	6.16	7.98
43.42	24.15	6.51	8.91	6.51	7.75
46.26	24.7	6.96	8.91	6.51	8.03	MAXIMUM
41.03	20.04	5.59	6.19	4.89	6.87	MINIMUM

## Sheet: Male
Wing expanse	Body length	Head width	Mesothorax width	Head length	Proboscis length
42.29	22.18	6.07	8.15	5.78	6.47
40.57	20.43	5.55	7.03	4.06	6.77
39.95	19.71	6.85	7.5	5.35	7.12
42.22	21.54	5.65	6.98	5.07	6.34
40.25	20.42	4.8	6.73	4.21	6.89
39.03	18.94	4.55	6.22	4.28	6.65
37.85	17.72	4.61	6.07	4.11	6.73
38.76	21.34	7.54	8.46	5.99	7.75
37.53	19.5	5.98	7.31	4.46	7.31
42.29	22.18	7.54	8.46	5.99	7.75	MAXIMUM
37.53	17.72	4.55	6.07	4.06	6.34	MINIMUM
