# Supplementary material for: Nesting and foraging behavior of Xylocopa valga in the Ejina Oasis, China
Source: PLoS One. 2020 Jul 9;15(7):e0235769. doi: 10.1371/journal.pone.0235769 (PMC7347186; doi:10.1371/journal.pone.0235769)
Supplement: S2 File — (XLSX) [file pone.0235769.s002.xlsx]

## Sheet: nest entrance 
Nest entrance length	Nest entrance width
10.19	12.74
10	9.28
10	11.48
10.94	10.21
8.88	8.24
9.52	9.07
9.68	11.62
12.04	12.39
13.56	13.34
13.37	13.14
11.74	12.79
11.55	12.03
12.75	13.43
11.37	11.7
12.52	12.1
13.94	11.96
12.1	12.79
13.57	13.41
9.29	9.98
mm	mm

## Sheet: Cell length mm
18.45
17.5
15.31
18.36
15.96
16.36
18.85
16.77
17.57			Cell
20.28
19.64
16.34
13.65
17.54
17.7
14.27
15.31
18.31
15.15
19.86
16.61
14.7
16.08
19.13
17.3
17.66
17.62
18.49
15.61
16.62
16.01
19.88
17.51
19.71
17.62
19.76
16.41
16.2
18.76
17.91
16.62
16.66

## Sheet: Cell diameter mm
11.98
9.87
10.32
11.42
11.11
9.53
11.23
10.57
9.57
13.4
12.76
9.26
8.97
10.41
12.57
12.85
12.55
11.18
10.94
12.9
11.64
10.84
10.56
10.16
10.03
9.93
10.08
10.18
10.81
10.65
10.98
10.44
11.95
11.76
10.94
12.16
10.52
12.91
12.47
11.72
14.11
14.02

## Sheet: Cell number per nest
9
8
9
5
5
7
9
9
5
6
7
9
6
8
8
7
6
7
9
7
10
9
4

## Sheet: Branch number per nest
1
1
2
2
2
3
3
3
3
3
3
3
3
3
3
3
4
4
4
4
4
4
4
5

## Sheet: Cell number per branched tunnel
2
3
3
2
3
1
4
5
3
3
2
4
3
3
5
2
2
2
1
2
2
2
2
3
3
2
2
3
2
3
3
2
3
1
4
3
2
3
3
3
3
2
3
4
2
2
2
1
2
2
1
1
3
2
2
3
2
3

## Sheet: Branched tunnel length mm
68
60
57
63
50
37.8
65
104
43.6
50
50
56
59
50
61
52
40
75
144.22
48.86
61.08
48.91
77.26
63.92
36.33
75.63
120
119
64.92
70.99
87.2
68.43
63.02
47.95
144.2
74.95
73.68

## Sheet: Cell partition (inner) mm
2.51
2.97
2.5
2.44
2.95
2.03
3.33
2.92
2.78
3.3
1.28
2
2.24
1.56
2.43
1.83
1.47
2.85
2.27
1.71
2.21
2.61
2.17
2.36
1.74
2.5
2.62
2.52
2.1
1.65
3.03
3.05
1.85
1.79
2.67
1.76
1.74
2.29

## Sheet: Cell partition outermost mm
5.39
5.83
5.57
5.4
6.15
6.45
6.17
5.96
5.89
4.46
5.7
3.68
4.65
10.77
4.44
9.88
8.94
8.98
12.35
5.54

## Sheet: bee bread
weight	length	width
1.4872	16.55	11.99
1.1712	16.84	9.93
1.0439	16.78	10.72
0.9327	16.65	12.01
0.7455
1.3562	18.6	11.05
0.9249	16.01	10.71
1.0103	17.28	11.21
1.217	16.39	10.92
0.9102	18.77	12.19
1.1305	15.76	10.37
1.0696	15.28	11.42
0.7965	15.62	10.08
1.0697
0.9337
1.5123
1.102
1.665
0.6926
1.2842
0.9564
1.2623
0.9207
1.2607
0.9441
1.2355
1.1702
1.1597
1.2105
0.9328
1.1559
1.4536
1.4679
1.1435
0.9043
